# Supplementary material for: Predictions of bimanual self-touch determine the temporal tuning of somatosensory perception
Source: iScience. 2024 Dec 19;28(2):111643. doi: 10.1016/j.isci.2024.111643 (PMC11787602; doi:10.1016/j.isci.2024.111643)
Supplement: Table S1. Behavioral data of Experiment 1, related to Figure 2 [file mmc2.xlsx]

## Sheet: Exp1
The following data is included for each participant :
a) PSEs (N) of the baseline block and each trial type of the reaching block (early, mid, late, target, post-reach)
b) mean peak velocity (cm/s) across all reaching trials (early, mid, late, target, post-reach)
c) mean movement duration (ms) across all reaching trials (early, mid, late, target, post-reach)
d) mean time of test force delivery (ms) for each trial type of the reaching block (early, mid, late, target, post-reach) expressed relative to the movement onset
Participant	PSE_baseline	PSE_early	PSE_mid	PSE_late	PSE_target	PSE_post_reach	peak_v	movement_duration	time_early	time_mid	time_late	time_target	time_post_reach
1	1.87402	1.89018	1.96742	1.83298	1.71755	1.78136	104.67	554.381	82.5287	214.536	339.458	568.589	864.577
2	1.93595	1.79116	1.67927	1.76493	1.44131	1.83027	85.271	577.577	93.4408	230.43	359.91	571.535	866.621
3	1.84162	1.72639	1.67696	1.47141	1.45943	1.69622	103.5	610.247	68.1721	171.058	337.094	563.042	890.086
4	1.73752	1.67672	1.56526	1.54451	1.69318	1.73392	87.285	547.61	89.7484	251.457	356.51	549.077	862.944
5	1.90623	1.87478	1.74146	1.77334	1.64315	1.84232	92.136	583.578	83.3792	201.183	364.417	572.293	871.312
6	1.8108	2.03295	1.93319	1.76959	1.67836	1.8253	71.396	572.379	87.3066	214.394	382.136	560.33	872.689
7	1.77215	1.73998	1.67285	1.83909	1.72149	1.80305	99.208	520.35	85.874	160.205	344.013	532.728	826.904
8	1.90284	1.72217	1.75564	1.65751	1.58632	1.7325	71.942	565.261	114.509	263.094	393.56	569.548	860.85
9	1.77215	1.58149	1.71635	1.62457	1.55285	1.85714	100.98	570.551	93.4741	212.998	364.306	575.939	877.228
10	2.07117	1.62146	1.51143	1.39273	1.26861	1.66103	96.779	553.647	99.1471	228.091	391.858	557.783	858.44
11	1.77582	1.81528	1.84111	1.76014	0.758081	1.96633	86.717	606.31	67.2087	180.519	345.528	594.021	902.565
12	1.87102	1.7478	1.84529	1.73973	1.74699	1.91198	103.76	526.553	61.2895	186.069	300.839	536.179	826.316
13	1.74907	1.65336	1.55295	1.6746	1.54042	1.7938	100.58	534.204	61.5033	167.468	319.797	528.279	829.683
14	1.93903	1.85889	1.893	1.9451	1.84472	2.01669	109.75	438.198	53.8085	168.402	308.885	440.214	729.746
15	2.03129	1.64876	1.71487	1.5198	1.48265	1.75924	87.061	502	85.6506	225.097	339.237	503.277	786.512
16	1.86669	1.79197	1.82224	1.71366	1.6495	1.83443	96.459	569.053	110.408	229.694	379.695	588.229	871.623
17	2	1.72231	1.74997	1.85085	1.44776	1.90042	105.86	634.842	102.942	209.555	384.922	626.927	917.186
18	1.89953	1.9279	2.01928	1.86527	1.85419	1.82421	109.61	542.128	49.3885	135.428	300.494	548.221	839.204
19	1.77582	1.86664	1.72707	1.81389	1.54596	1.77215	90.448	507.732	71.5395	202.263	356.48	512.429	806.835
20	1.84171	1.65996	1.68451	1.60947	1.64651	1.7701	94.084	496.599	62.4021	176.037	341.904	493.083	801.887
21	1.84162	1.80874	1.79099	1.72293	1.644	1.7333	99.784	537.481	94.4621	226.107	377.324	541.933	842.635
22	1.84274	1.7257	1.80397	1.7803	1.74971	1.83748	93.667	492.104	65.6207	183.665	351.254	493.545	788.721
23	1.87402	1.93366	1.94295	1.80928	1.49443	1.85627	92.589	536.587	73.9934	200.474	357.546	548.37	840.469
24	1.96832	1.69542	1.68254	1.71782	1.44967	1.55591	77.075	536.197	91.1752	224.691	376.325	545.877	847.129
25	1.87273	1.78399	1.655	1.63467	1.72613	1.48563	87.989	594.032	101.326	205.677	375.937	586.542	884.595
26	2	2.02936	1.80457	2.02582	1.89568	1.84472	87.526	550.734	94.2521	216.256	354.982	551.197	851.333
27	1.74907	1.6449	1.64282	1.6458	1.62798	1.82055	91.634	527.036	81.9807	233.554	318.19	536.004	824.766
28	2	1.81201	1.97699	1.73756	1.547	1.95348	115.36	446.487	67.7021	162.513	313.838	448.473	747.679
29	1.79918	1.71406	1.70813	1.71133	1.41422	1.81851	105.14	471.947	58.5526	157.574	314.258	479.577	777.815
