# Supplementary material for: Predictions of bimanual self-touch determine the temporal tuning of somatosensory perception
Source: iScience. 2024 Dec 19;28(2):111643. doi: 10.1016/j.isci.2024.111643 (PMC11787602; doi:10.1016/j.isci.2024.111643)
Supplement: Table S2. Behavioral data of Experiment 2, related to Figure 3 [file mmc3.xlsx]

## Sheet: Exp2
The following data is included for each participant for both experimental groups (Self-touch and No self-touch) :
a) PSEs (N) of the baseline block and each trial type of the reaching block (early, mid, late, target, post-reach)
b) mean peak velocity (cm/s) across all reaching trials (early, mid, late, target, post-reach)
c) mean movement duration (ms) across all reaching trials (early, mid, late, target, post-reach)
d) mean time of test force delivery (ms) for each trial type of the reaching block (early, mid, late, target, post-reach) expressed relative to the movement onset
Group	Participant	PSE_baseline	PSE_early	PSE_mid	PSE_late	PSE_target	PSE_post_reach	peak_v	movement duration	time_early	time_mid	time_late	time_target	time_post_reach
Self_touch	1	2	1.70517	1.58729	1.60891	1.65058	1.85593	86.84	546.827	99.5588	221.596	380.675	553.31	843.355
Self_touch	2	1.93673	1.86716	1.95176	1.84195	1.46332	1.89059	93.624	504.094	94.9401	201.692	362.748	507.506	802.188
Self_touch	3	1.93903	1.86943	1.93724	1.87431	1.79803	1.7706	87.509	527.901	59.161	189.963	326.679	534.263	836.134
Self_touch	4	1.77215	1.73497	1.61749	1.59629	1.58081	1.61345	86.276	616.151	101.989	198.627	392.97	619.395	922.507
Self_touch	5	2.03324	1.76934	1.8261	1.57471	1.62652	1.95045	76.869	628.966	122.439	242.978	402.645	628.346	904.545
Self_touch	6	2.06405	1.8025	1.73898	1.71569	1.60426	1.69402	74.08	606.9	101.271	234.716	386.182	627.603	929.204
Self_touch	7	2.14111	1.86948	1.85611	1.86953	1.96726	1.81478	82.243	543.832	104.855	220.928	397.891	529.059	841.81
Self_touch	8	1.75862	1.82749	1.84433	1.85429	1.82545	1.71597	92.715	474.49	90.1589	187.705	366.571	472.039	786.454
Self_touch	9	1.93746	1.59265	1.7156	1.62369	1.45015	1.75764	87.301	568.295	119.09	245.547	394.893	554.291	858.756
Self_touch	10	1.85264	1.68205	1.71133	1.64704	1.52513	1.8889	78.61	554.727	92.9704	218.734	366.971	551.703	842.776
Self_touch	11	1.90419	1.83513	1.97178	1.90606	1.88438	1.96497	82.251	555.522	119.262	234.695	408.243	557.15	860.465
Self_touch	12	1.68753	1.78375	1.63173	1.64724	1.66484	1.8385	80.519	630.626	121.389	245.652	410.562	608.457	913.057
Self_touch	13	1.90419	1.67756	1.74612	1.68696	1.83861	1.91619	78.798	607.142	105.122	235.652	392.042	599.253	889.788
Self_touch	14	1.84171	1.84758	1.78277	1.6886	1.74023	1.77945	72.683	583.443	114.377	245.978	418.898	579.478	873.579
Self_touch	15	2.09716	1.84969	1.75412	1.69505	1.74459	1.88351	92.542	508.737	88.5142	214.032	366.066	522.586	817.187
Self_touch	16	1.91385	1.74642	1.73208	1.67159	1.70041	1.77864	82.137	510.793	85.6602	197.29	361.865	514.018	805.225
Self_touch	17	2	1.97881	1.87178	1.74884	1.58391	1.69797	97.128	481.409	75.5848	177.276	354.275	472.335	773.072
Self_touch	18	2	1.80194	1.74537	1.89931	1.79331	1.91634	116.26	398.691	54.9386	154.342	289.63	388.143	695.048
Self_touch	19	1.84162	2.05696	1.82407	1.73428	1.71251	1.90198	94.772	456.381	68.2692	170.766	339.939	462.82	759.089
Self_touch	20	1.77992	1.63259	1.62312	1.69475	1.60502	1.81904	72.688	601.131	106.796	243.249	418.061	591.6	885.98
Self_touch	21	2.15838	1.92928	1.78161	1.88251	1.86035	1.98553	78.35	618.968	128.714	217.366	392.66	632.612	924.211
Self_touch	22	1.77215	1.7406	1.60137	1.56938	1.55832	1.58081	78.985	664.877	75.2377	178.574	374.041	677.948	956.066
Self_touch	23	1.75515	1.65452	1.64786	1.71408	1.51107	1.58055	80.762	575.038	85.7939	209.433	371.296	573.807	870.828
Self_touch	24	1.9328	1.63928	1.65299	1.50823	1.42358	1.66531	77.301	540.217	97.4036	225.097	382.996	517.646	824.545
Self_touch	25	1.99493	1.96051	1.8558	1.96643	1.71965	1.94919	82.658	538.324	78.2354	207.446	365.049	567.545	846.797
Self_touch	26	1.87273	1.73425	1.64382	1.76452	1.73055	1.91215	84.225	613.014	170.287	283.253	442.415	611.631	914.391
Self_touch	27	1.71414	1.96492	1.84347	1.84232	1.72049	1.86476	85.584	563.45	79.173	158.346	346.095	556.898	867.042
Self_touch	28	1.93575	1.65312	1.70709	1.56423	1.61015	1.8564	87.755	506.431	129.288	231.799	405.032	496.736	799.041
Self_touch	29	1.66171	1.75178	1.68328	1.61164	1.41757	1.90026	91.49	481.861	92.174	187.467	352.727	488.365	772.462
No_self_touch	1	1.77868	1.80839	1.90532	1.84072	1.85387	1.92231	102.51	578.059	105.633	195.849	345.698	564.097	865.942
No_self_touch	2	2.03208	1.80548	1.94923	2.04337	1.87556	2.12684	98.955	564.053	106.718	196.318	374.667	571.52	880.973
No_self_touch	3	1.70949	1.53314	1.7316	1.64308	1.78326	1.76281	89.828	649.424	123.595	204.253	390.265	638.874	950.076
No_self_touch	4	2.06254	1.90197	1.87237	2.0146	1.99812	1.9292	80.879	557.659	96.5131	250.092	391.487	557.583	861.48
No_self_touch	5	1.93746	1.68038	1.73207	1.6269	1.52325	1.66877	96.738	498.865	104.847	200.212	359.505	489.693	821.518
No_self_touch	6	2.16032	1.77993	1.85496	1.9175	1.96796	2.16331	78.079	614.329	153.703	241.574	418.726	608.827	923.245
No_self_touch	7	1.84162	1.75702	1.94374	1.94587	1.86074	1.96934	105.59	518.387	97.5774	162.97	348.768	504.683	829.521
No_self_touch	8	1.6732	1.61022	1.62175	1.51226	1.81703	1.79499	94.925	565.162	104.175	186.608	373.587	589.184	881.895
No_self_touch	9	2	1.76205	1.9035	1.95912	1.96369	1.8504	93.13	498.08	80.8169	193.65	362.966	485.891	795.628
No_self_touch	10	1.83725	1.90905	1.84459	1.8188	1.78671	2.00515	79.274	696.968	195.418	281.662	382.714	693.069	998.477
No_self_touch	11	1.83722	1.5367	1.69929	1.69626	1.75507	1.84698	88.343	545.574	133.498	229.004	429.404	547.468	844.651
No_self_touch	12	1.65052	1.59851	1.58926	1.48136	1.71247	1.85106	73.776	595.347	107.395	239.905	407.152	582.724	906.13
No_self_touch	13	2	1.78479	1.70894	1.72283	1.85693	2.01925	89.485	581.966	125.876	252.822	376.034	582.883	896.398
No_self_touch	14	2.03542	2.25949	2.14577	2.06179	2.14436	1.91223	108.78	538.253	128.805	240.796	405.003	529.463	837.094
No_self_touch	15	2.03168	2.13211	2.00209	2.03605	1.99191	2.12473	94.76	497.681	82.9233	194.981	369.217	487.46	794.701
No_self_touch	16	1.84274	2.04923	1.97532	1.86405	1.94283	1.80781	95.145	501.849	85.0376	178.054	366.094	505.521	803.17
No_self_touch	17	1.90623	1.58007	1.81586	1.75885	1.90837	1.94208	100.33	618.44	104.881	204.32	376.766	657.421	931.772
No_self_touch	18	1.87402	1.84903	1.68975	1.72138	1.83444	1.8349	125.8	549.873	82.8025	149.838	347.934	553.551	852.896
No_self_touch	19	1.89959	1.81695	1.7083	1.5908	1.85685	1.69084	88.898	576.306	191.082	311.651	416.179	577.592	874.917
No_self_touch	20	1.93595	1.6859	1.80315	1.96344	1.94967	2.0419	102.71	502.589	137.596	241.981	413.714	497.149	801.364
No_self_touch	21	2.03308	2.06858	1.87718	1.85767	1.97248	1.96922	98.12	513.954	92.3053	188.18	361.959	505.351	818.998
No_self_touch	22	1.74709	2.00288	1.92566	1.8979	1.85839	1.88943	72.979	651.39	133.428	288.097	404.862	674.751	963.107
No_self_touch	23	2.06327	1.72205	1.79479	1.792	1.70224	1.96898	79.617	648.976	138.159	257.635	384.544	650.708	967.203
No_self_touch	24	1.81069	1.69758	1.66512	1.65722	1.678	1.59347	94.376	601.185	66.672	163.497	349.801	637.364	892.408
No_self_touch	25	1.93057	1.66642	1.99233	1.87173	1.80233	1.8065	89.737	557.628	111.896	217.941	393.613	549.908	849.168
No_self_touch	26	1.77992	1.75714	1.79608	1.80267	1.79844	1.75549	96.004	563.937	121.398	198.322	401.63	581.463	865.163
No_self_touch	27	1.86898	1.91456	1.92113	1.89491	1.95995	2.07934	90.5	640.791	111.851	230.915	391.326	674.041	950.467
